# Supplementary material for: Characterization of the Major Odor-Active Compounds in Fresh Rhizomes and Leaves of Houttuynia cordata by Comparative Aroma Extract Dilution Analysis
Source: Foods. 2025 Jun 28;14(13):2303. doi: 10.3390/foods14132303 (PMC12249027; doi:10.3390/foods14132303)
Supplement: Supplementary file 1 [file foods-14-02303-s001.zip]

Archive with 1 entries (1 files):
- foods-3707751-supplementary.pdf
